# Supplementary material for: Chlamydia Psittaci ST24: Clonal Strains of One Health Importance Dominate in Australian Horse, Bird and Human Infections
Source: Pathogens. 2021 Aug 11;10(8):1015. doi: 10.3390/pathogens10081015 (PMC8401489; doi:10.3390/pathogens10081015)
Supplement: Supplementary file 1 [file pathogens-10-01015-s001.zip › Supplementary Files/TableS1.xlsx]

## Sheet: data
Supplementary data 1: Description of samples analysed in this study
Sample name	Location	MLST	ompA	Year	Host	Breed/common name	Sample	Clinical manifestation	Associated zoonotic event	Reference	GenBank accession numbers	C. ps qPCR assay average Ct value
Foal_B30	NSW, Australia	24	A	2020	Equus caballus	Thoroughbred	foetus	foal loss	unknown	This study	MZ207930	29.3
Corella_41C	Qld, Australia	24	A	2020	Cacatua sanguinea	Corella	cloaca	sick	unknown	This study	MZ207924	16.8
Corella_42E	Qld, Australia	24	A	2020	Cacatua sanguinea	Corella	conjunctiva/choana	trauma	unknown	This study	MZ207925	26.5
Cow_UGT	WA, Australia	not done	novel A*	2018	Bos taurus	Cattle	UGT	unwell	unknown	This study	MZ207926	28.2
EquineVic_16	Vic, Australia	24	A	2020	Equus caballus	Thoroughbred	placenta	foal loss	unknown	This study	MZ207927	24.2
Foal70	NSW, Australia	24	A	2019	Equus caballus	Thoroughbred	pooled foetus liver and lung	foal loss	unknown	This study	MZ207928	20.2
Foal72	NSW, Australia	24	A	2019	Equus caballus	Thoroughbred	pooled foetal tissue	foal loss	unknown	This study	MZ207929	18.4
Cockatiel_25	NSW, Australia	24	A	2019	Nymphicus hollandicus	Cockatiel	conjunctiva	unknown	unknown	This study	MZ207922	24.5
WesternRosella	WA, Australia	24	A	2014	Platycercus icterotis	Western rosella	liver	unknown	unknown	This study	MZ207938	25.5
Rosella_2S	NSW, Australia	24	A	2020	Platycercus elegans	Rosella	spleen	unknown	unknown	This study	MZ207935	16.5
KingParrot_5	NSW, Australia	24	A	2020	Alisterus scapularis	King parrot	swab	unknown	unknown	This study	MZ207932	18.1
KingParrot_6L	NSW, Australia	24	A	2020	Alisterus scapularis	King parrot	liver	unknown	unknown	This study	MZ207933	18.5
Rosella_8L	NSW, Australia	24	A	2020	Platycercus elegans	Rosella	liver	unknown	unknown	This study	MZ207936	16.4
Corella_11C	NSW, Australia	24	A	2020	Platycercus elegans	Rosella	cloaca	unknown	unknown	This study	MZ207923	19.2
Adel_Rosella*	SA, Australia	24	A	2019	Platycerus adelaidae	Adelaide Rosella	liver	sick	Yes	Chaber et al. 2021/this study	M2298912	16.25
217*	Vic, Australia	24	A	2015	Nymphicus hollandicus	Cockatiel	liver	wasting, lethargy, conjunctivitis, dyspnoea	unknown	Amery-Gale et al. 2020/this study	MZ207920	12.6
207*	Vic, Australia	24	A	2015	Trichoglossus chlorolepidotus	Scaly-breasted lorikeet	liver	wasting	unknown	Amery-Gale et al. 2020/this study	MZ207919	14.2
222*	Vic, Australia	24	A	2015	Platycercus elegans	Crimson Rosella	liver	wasting	unknown	Amery-Gale et al. 2020/this study	MZ207921	14
Racing_pigeon	NSW, Australia	213	B	2019	Columba livis domestica	Racing pigeon	liver	sick	unknown	This study	MZ207934	24.35
Wallaby_joint	WA, Australia	306	novel F*	2014/2015	Macropus irma	Wallaby	joint	unknown	unknown	This study	MZ207937	31.2
Ibis_A	NSW, Australia	not done	novel F*	2019	Threskiornis moluccus	Australian white ibis	faecal	unknown	unknown	This study	MZ207931	32.2
401	Vic, Australia	24	not done	2015	Platycercus elegans	Crimson Rosella	liver	wasting, diarrhoea	unknown	Amery-Gale et al. 2020
CM14-851	Vic, Australia	24	not done	2014	Melopsittacus undulatus	Budgerigar	liver	unwell	unknown	Amery-Gale et al. 2020
C-1271	Vic, Australia	24	not done	2015	Nymphicus hollandicus	Cockatiel	pooled choanal/cloacal swab	wasting, dyspnoea, conjunctivitis	unknown	Amery-Gale et al. 2021
C-1277	Vic, Australia	24	not done	2015	Nymphicus hollandicus	Cockatiel	pooled choanal/cloacal swab	wasting, dyspnoea, conjunctivitis	unknown	Amery-Gale et al. 2022
W234-12	Vic, Australia	27	not done	2012	Cacatua galerita	Sulphur-crested Cockatoo	spleen	unwell	unknown	Amery-Gale et al. 2020
Foal_E	NSW, Australia	24	not done	2019	Equus caballus	Thoroughbred	foetus	foal loss	unknown	Anstey et al. 2021
Plac_E	NSW, Australia	24	not done	2019	Equus caballus	Thoroughbred	placenta	foal loss	unknown	Anstey et al. 2021
FoalA_C	NSW, Australia	24	not done	2018	Equus caballus	Thoroughbred	foetus	foal loss	unknown	Anstey et al. 2021
PlacA_C	NSW, Australia	24	not done	2018	Equus caballus	Thoroughbred	placenta	foal loss	unknown	Anstey et al. 2021
FoalB_C	NSW, Australia	24	not done	2018	Equus caballus	Thoroughbred	placenta	foal loss	unknown	Anstey et al. 2021
PlacB_C	NSW, Australia	24	not done	2018	Equus caballus	Thoroughbred	placenta	foal loss	unknown	Anstey et al. 2021
Foal1_D	NSW, Australia	24	not done	2017	Equus caballus	Thoroughbred	foetal	foal loss	unknown	Anstey et al. 2021
Plac1_D	NSW, Australia	24	not done	2017	Equus caballus	Thoroughbred	placenta	foal loss	unknown	Anstey et al. 2021
Foal1_C	NSW, Australia	24	not done	2017	Equus caballus	Thoroughbred	foetal	foal loss	unknown	Anstey et al. 2021
Plac1_C	NSW, Australia	24	not done	2017	Equus caballus	Thoroughbred	placenta	foal loss	unknown	Anstey et al. 2021
Horse_pl	NSW, Australia	24	A	2014	Equus caballus	Thoroughbred	placenta	foal loss	Yes	Jelocnik et al. 2017a
8882_pl	NSW, Australia	24	A	2016	Equus caballus	Thoroughbred	placenta	foal loss	unknown	Jenkins et al. 2018
8882_foetus	NSW, Australia	24	A	2016	Equus caballus	Thoroughbred	foetus	foal loss	unknown	Jenkins et al. 2018
10652_pl	NSW, Australia	24	A	2016	Equus caballus	Thoroughbred	placenta	foal loss	unknown	Jenkins et al. 2018
9945_foetus	NSW, Australia	24	A	2016	Equus caballus	Thoroughbred	foetus	foal loss	unknown	Jenkins et al. 2018
9945_pl	NSW, Australia	24	A	2016	Equus caballus	Thoroughbred	placenta	foal loss	unknown	Jenkins et al. 2018
046_foetus	NSW, Australia	24	not done	2016	Equus caballus	Thoroughbred	foetus	foal loss	unknown	Jenkins et al. 2018
046_pl	NSW, Australia	24	not done	2016	Equus caballus	Thoroughbred	placenta	foal loss	unknown	Jenkins et al. 2018
030_foetus	NSW, Australia	24	not done	2016	Equus caballus	Thoroughbred	foetus	foal loss	unknown	Jenkins et al. 2018
047_foetus	NSW, Australia	24	not done	2016	Equus caballus	Thoroughbred	foetus	foal loss	unknown	Jenkins et al. 2018
047_pl	NSW, Australia	24	not done	2016	Equus caballus	Thoroughbred	placenta	foal loss	unknown	Jenkins et al. 2018
092_foetus	NSW, Australia	24	not done	2016	Equus caballus	Thoroughbred	foetus	foal loss	unknown	Jenkins et al. 2018
092_pl	NSW, Australia	24	not done	2016	Equus caballus	Thoroughbred	placenta	foal loss	unknown	Jenkins et al. 2018
166_foetus	NSW, Australia	24	not done	2016	Equus caballus	Thoroughbred	foetus	foal loss	unknown	Jenkins et al. 2018
166_pl	NSW, Australia	24	not done	2016	Equus caballus	Thoroughbred	placenta	foal loss	unknown	Jenkins et al. 2018
272_pl	NSW, Australia	24	not done	2016	Equus caballus	Thoroughbred	placenta	foal loss	unknown	Jenkins et al. 2018
438_foetus	NSW, Australia	24	not done	2016	Equus caballus	Thoroughbred	foetus	foal loss	unknown	Jenkins et al. 2018
579_ft_pl	NSW, Australia	24	not done	2016	Equus caballus	Thoroughbred	pooled foetus/placenta	foal loss	unknown	Jenkins et al. 2018
598_pl	NSW, Australia	24	not done	2016	Equus caballus	Thoroughbred	placenta	foal loss	unknown	Jenkins et al. 2018
749_foetus	NSW, Australia	24	not done	2016	Equus caballus	Thoroughbred	foetus	foal loss	unknown	Jenkins et al. 2018
749_pl	NSW, Australia	24	not done	2016	Equus caballus	Thoroughbred	placenta	foal loss	unknown	Jenkins et al. 2018
786_foetus	NSW, Australia	24	not done	2016	Equus caballus	Thoroughbred	foetus	foal loss	unknown	Jenkins et al. 2018
Mare_Vag	NSW, Australia	24	not done	2016	Equus caballus	Thoroughbred	vaginal	foal loss	unknown	Jenkins et al. 2018
3341_placenta	Vic, Australia	24	A	2019	Equus caballus	Freisan horse	placenta	foal loss	unknown	Akter et al., 2020a
3341_lung	Vic, Australia	24	A	2019	Equus caballus	Freisan horse	foetal lung	foal loss	unknown	Akter et al., 2020a
3350_lung	Vic, Australia	24	A	2019	Equus caballus	Thoroughbred	foetal lung	foal loss	unknown	Akter et al., 2020a
1373	Vic, Australia	24	A	2003	Equus caballus	Thoroughbred	pooled lung, spleen,thymus, placenta	foal loss	unknown	Akter et al. 2020b
2369	Vic, Australia	24	A	2004	Equus caballus	Thoroughbred	pooled lung, spleen,thymus, placenta	foal loss	unknown	Akter et al. 2020b
2898	Vic, Australia	24	A	2013	Equus caballus	Thoroughbred	pooled lung, spleen,thymus, placenta	foal loss	unknown	Akter et al. 2020b
2903	Vic, Australia	24	A	2014	Equus caballus	Thoroughbred	pooled lung, spleen,thymus, placenta	foal loss	unknown	Akter et al. 2020b
2214	NSW, Australia	24	A	2003	Equus caballus	Thoroughbred	pooled lung, spleen,thymus, placenta	foal loss	unknown	Akter et al. 2020b
2890	Vic, Australia	24	A	2013	Equus caballus	Thoroughbred	pooled lung, spleen,thymus, placenta	foal loss	unknown	Akter et al. 2020b
1487b	NSW, Australia	24	A	1998	Equus caballus	Thoroughbred	pooled lung, spleen,thymus, placenta	foal loss	unknown	Akter et al. 2020b
1692	Vic, Australia	24	A	2000	Equus caballus	Thoroughbred	pooled lung, spleen,thymus, placenta	foal loss	unknown	Akter et al. 2020b
1392	Vic, Australia	24	A	1997	Equus caballus	Thoroughbred	pooled lung, spleen,thymus, placenta	foal loss	unknown	Akter et al. 2020b
2920	SA, Australia	24	A	2015	Equus caballus	Thoroughbred	pooled lung, spleen,thymus, placenta	foal loss	unknown	Akter et al. 2020b
1852	Vic, Australia	24	A	2001	Equus caballus	Thoroughbred	pooled lung, spleen,thymus, placenta	foal loss	unknown	Akter et al. 2020b
1606	NSW, Australia	24	A	1999	Equus caballus	Thoroughbred	pooled lung, spleen,thymus, placenta	foal loss	unknown	Akter et al. 2020b
2864	Vic, Australia	24	A	2011	Equus caballus	Thoroughbred	pooled lung, spleen,thymus, placenta	foal loss	unknown	Akter et al. 2020b
1995	NSW, Australia	24	A	2002	Equus caballus	Thoroughbred	pooled lung, spleen,thymus, placenta	foal loss	unknown	Akter et al. 2020b
2924	Vic, Australia	24	A	2015	Equus caballus	Thoroughbred	pooled lung, spleen,thymus, placenta	foal loss	unknown	Akter et al. 2020b
2891	Vic, Australia	24	A	2013	Equus caballus	Thoroughbred	pooled lung, spleen,thymus, placenta	foal loss	unknown	Akter et al. 2020b
1480	Vic, Australia	24	A	1998	Equus caballus	Thoroughbred	pooled lung, spleen,thymus, placenta	foal loss	unknown	Akter et al. 2020b
FrDa	NSW, Australia	24	A	2003	Homo sapiens	Human	throat swab	pneumonia	Yes	Branley et al., 2014
Ho Re Upper	NSW, Australia	24	A	2012	Homo sapiens	Human	throat swab	unknown	Yes	Branley et al.,2014
Ho Re Lower	NSW, Australia	24	A	2012	Homo sapiens	Human	bronchial aspirate	unknown	Yes	Branley et al., 2014
Zo Pa	NSW, Australia	24	A	2008	Homo sapiens	Human	throat swab	pneumonia	Yes	Branley et al., 2014
Fa An	NSW, Australia	24	A	2009	Homo sapiens	Human	throat swab	Hyponatraemia, Atrial fibrillation	Yes	Branley et al., 2014
PoAn	NSW, Australia	24	A	2008	Homo sapiens	Human	Throat swab	pneumonia	Yes	Branley et al.,2014
CR009	NSW, Australia	24	A	2006	Platycercus elegans	Crimson Rosella	unknown	Wasting	unknown	Branley et al.,2014
CR394	NSW, Australia	24	not done	2007	Platycercus elegans	Crimson Rosella	unknown	unknown	unknown	Jenkins et al. 2018
Qld/H/Pl	Qld, Australia	27	B'	2017	Equus caballus	Thoroughbred	placenta	foal loss	unknown	Jelocnik et al., 2018
Qld/H/Tissues	Qld, Australia	27	B'	2017	Equus caballus	Thoroughbred	foetal	foal loss	unknown	Jelocnik et al., 2019
NSW/Dove/tissue	NSW, Australia	35	B		Spilopelia chinensis	Dove	unknown	visceral gout /psittacosis	unknown	Jelocnik et al., 2018
FO-01	Japan	269		2019	Homo sapiens	Human	respiratory tract	pneumonia	yes	Pubmlst/Genbank
Mat116	Japan	208	Mat116	2006	Homo sapiens	Human	respiratory tract	pneumonia	yes	Pubmlst/Genbank
MN	USA	35	E	1934	Homo sapiens	Human	respiratory tract	pneumonia	yes	Pubmlst/Genbank
GR9	Germany	28	C	1960	Anas platyrhynchos domesticus	Duck	unknown	unknown	unknown	Pubmlst/Genbank
6BC	Cal.,USA	24	A	1941	Melopsittacus undulatus	Parakeet	unknown	unknown	unknown	Pubmlst/Genbank
WC	Cal., USA	32	WC	1990	Bos taurus	Cattle	unknown	unknown	unknown	Pubmlst/Genbank
CP3	Cal.,USA	27	B	1957	Columba livis domestica	Pigeon	unknown	unknown	unknown	Pubmlst/Genbank
M56	Sk.,CA	31	M56	1961	Ondatra zibethicus	Muskrat	unknown	unknown	unknown	Pubmlst/Genbank
NJ1	NJ,USA	43	D	1954	Meleagris gallopavo	Turkey	unknown	unknown	unknown	Pubmlst/Genbank
VS225	Texas,USA	204	F	1991	Melopsittacus undulatus	Parakeet	unknown	unknown	unknown	Pubmlst/Genbank
C19/98	Germany	24	A	1998	ovis aries	Sheep	unknown	unknown	unknown	Pubmlst/Genbank
WS/RT/E30	Germany	28	E/B	2001	Anas platyrhynchos	Mallard Duck	unknown	unknown	unknown	Pubmlst/Genbank
84_55	Germany	24	A		Psittacidae amazona	Amazon parrot	unknown	unknown	unknown	Pubmlst/Genbank
01DC12	Germany	56	E/B	2001	Sus domesticus	Pig	unknown	unknown	unknown	Pubmlst/Genbank
08DC60	Germany	24	A	2008	Homo sapiens	Human	respiratory tract	respiratory	yes	Pubmlst/Genbank
09DC78	Germany	47	B		Columba livis domestica	Pigeon	unknown	unknown	unknown	Pubmlst/Genbank
99DC5	Germany	218	A*		Equus caballus	Thoroughbred	unknown	unknown	unknown	Pubmlst/Genbank
Ful-127	Denmark	197	A*		Fulmarus glacialis	Fulmar	unknown	unknown	unknown	Pubmlst/Genbank
Rostinovo-70	Russia	28	C		Bos taurus	Cattle	unknown	unknown	unknown	Pubmlst/Genbank
96_1867_30	Italy	34	not done	1996	Columba livis domestica	Pigeon	unknown	unknown	unknown	Pubmlst/Genbank
M18-082469	The Netherlands	203	not done	2018	Homo sapiens	Human	unknown	respiratory	yes	Pubmlst/Genbank
017_T	Switzerland	55	B	2014 - 2018	Columba livis domestica	Pigeon	unknown	unknown	unknown	Pubmlst/Genbank
194_T	Switzerland	26	B“	2014 - 2018	Columba livis domestica	Pigeon	unknown	unknown	unknown	Pubmlst/Genbank
303_T	Switzerland	212	B	2014 - 2018	Columba livis domestica	Pigeon	unknown	unknown	unknown	Pubmlst/Genbank
394_T	Switzerland	213	E	2014 - 2018	Columba livis domestica	Pigeon	unknown	unknown	unknown	Pubmlst/Genbank
451_T	Switzerland	216	B#	2014 - 2018	Spilopelia chinensis	Dove	unknown	unknown	unknown	Pubmlst/Genbank
*: Samples previosly typed with MLST, and newly typed ompA in this study.
