# Supplementary material for: Chlamydia Psittaci ST24: Clonal Strains of One Health Importance Dominate in Australian Horse, Bird and Human Infections
Source: Pathogens. 2021 Aug 11;10(8):1015. doi: 10.3390/pathogens10081015 (PMC8401489; doi:10.3390/pathogens10081015)
Supplement: Supplementary file 1 [file pathogens-10-01015-s001.zip › Supplementary Files/TableS2.xlsx]

## Sheet: MLST
	Isolates	Level 1	Level 2	Level 3
7	017_T	1	1	1
3	01DC12	1	1	1
12	09DC78	1	1	1
14	194_T	1	1	1
4	303_T	1	1	1
8	394_T	1	1	1
13	451_T	1	1	1
10	CP3	1	1	1
5	MN	1	1	1
6	NSW_Dove_tissue	1	1	1
11	Qld_H_Pl	1	1	1
9	Racing_pigeon	1	1	1
22	Ful127	2	2	2
1	M56	2	2	2
2	NJ1	2	2	2
16	WC	2	2	2
19	GR9	2	3	3
17	Mat116	2	3	3
20	Rostinovo_70	2	3	3
18	VS225	2	3	3
21	WS/RT/E30	2	3	3
15	Wallaby_joint	2	3	4
24	207	2	4	5
25	217	2	4	5
26	222	2	4	5
27	1373	2	4	5
28	1606	2	4	5
29	2214	2	4	5
30	2890	2	4	5
31	2920	2	4	5
33	08DC60	2	4	5
40	10652_pl	2	4	5
35	1487b	2	4	5
36	3341_placenta	2	4	5
37	3350_lung	2	4	5
32	6BC	2	4	5
34	84_55	2	4	5
38	8882_pl	2	4	5
39	9945_foetus	2	4	5
23	99DC5	2	4	5
41	Adel_Rosella	2	4	5
42	C19_98	2	4	5
43	Cockatiel_25	2	4	5
44	Corella_11C	2	4	5
45	Corella_41C	2	4	5
46	Corella_42E	2	4	5
47	CR009	2	4	5
48	EquineVic_16	2	4	5
51	Foal_B30	2	4	5
49	Foal70	2	4	5
50	Foal72	2	4	5
52	FoalB_C	2	4	5
53	FrDa	2	4	5
54	HoRe_lower	2	4	5
55	HoRe_upper	2	4	5
56	Horse_pl	2	4	5
57	KingParrot_5	2	4	5
58	KingParrot_6L	2	4	5
60	Plac_E	2	4	5
59	Plac1_D	2	4	5
61	PoAn	2	4	5
62	Rosella_2S	2	4	5
63	Rosella_8L	2	4	5
64	WesternRosella	2	4	5

## Sheet: ompA
	Isolates	Level 1	Level 2	Level 3
61	GR9	1	1	1
62	Rostinovo-70	1	1	1
63	VS225	1	2	2
64	Wallaby_joint	1	2	2
60	NJ1	1	3	3
59	WC	1	3	3
57	6BC	2	4	4
56	99DC5	2	4	4
58	Ful127	2	4	4
18	207	2	4	5
19	217	2	4	5
17	222	2	4	5
24	1373	2	4	5
25	1606	2	4	5
26	2214	2	4	5
27	2890	2	4	5
28	2920	2	4	5
33	08DC60	2	4	5
37	10652_pl	2	4	5
29	1487b	2	4	5
30	3341_placenta	2	4	5
31	3350_lung	2	4	5
34	84_55	2	4	5
35	8882_pl	2	4	5
36	9945_foetus	2	4	5
23	Adel_Rosella	2	4	5
38	C19/98	2	4	5
39	Cockatiel_25	2	4	5
52	Corella_11C	2	4	5
53	Corella_41C	2	4	5
54	Corella_42E	2	4	5
40	CR009	2	4	5
41	EquineVic_16	2	4	5
16	Foal_B30	2	4	5
42	Foal70	2	4	5
43	Foal72	2	4	5
55	FoalB_C	2	4	5
44	FrDa	2	4	5
45	Ho_Re_lower	2	4	5
46	Ho_Re_upper	2	4	5
47	Horse_pl	2	4	5
48	KingParrot_5	2	4	5
49	KingParrot_6L	2	4	5
32	Plac_E	2	4	5
22	Plac1_D	2	4	5
50	PoAn	2	4	5
20	Rosella_2S	2	4	5
21	Rosella_8L	2	4	5
51	WesternRosella	2	4	5
3	01DC12	2	5	6
4	394_T	2	5	6
5	MN	2	5	6
6	WS/RT/E30	2	5	6
10	017_T	2	5	7
9	09DC78	2	5	7
15	194_T	2	5	7
11	303_T	2	5	7
8	451_T	2	5	7
12	CP3	2	5	7
14	NSW_Dove_tissue	2	5	7
7	Qld_H_Pl	2	5	7
13	Racing_pigeon	2	5	7
1	M56	2	6	8
2	Mat116	2	7	9

## Sheet: Sheet1
Supplementary Table 2: BAPS analyses of MLST and ompA genotypes from this study
Isolates	Level 1	Level 2	Level 3	Level 1o	Level 2o	Level 3o	ST	ompA
1373	2	4	5	2	4	5	24	A
1606	2	4	5	2	4	5	24	A
2214	2	4	5	2	4	5	24	A
2890	2	4	5	2	4	5	24	A
2920	2	4	5	2	4	5	24	A
08DC60	2	4	5	2	4	5	24	A
10652_pl	2	4	5	2	4	5	24	A
1487b	2	4	5	2	4	5	24	A
3341_placenta	2	4	5	2	4	5	24	A
3350_lung	2	4	5	2	4	5	24	A
84_55	2	4	5	2	4	5	24	A
8882_pl	2	4	5	2	4	5	24	A
9945_foetus	2	4	5	2	4	5	24	A
Adel_Rosella	2	4	5	2	4	5	24	A
C19_98	2	4	5	2	4	5	24	A
Cockatiel_25	2	4	5	2	4	5	24	A
Corella_11C	2	4	5	2	4	5	24	A
Corella_41C	2	4	5	2	4	5	24	A
Corella_42E	2	4	5	2	4	5	24	A
CR009	2	4	5	2	4	5	24	A
EquineVic_16	2	4	5	2	4	5	24	A
Foal_B30	2	4	5	2	4	5	24	A
Foal70	2	4	5	2	4	5	24	A
Foal72	2	4	5	2	4	5	24	A
FoalB_C	2	4	5	2	4	5	24	A
FrDa	2	4	5	2	4	5	24	A
HoRe_lower	2	4	5	2	4	5	24	A
HoRe_upper	2	4	5	2	4	5	24	A
Horse_pl	2	4	5	2	4	5	24	A
KingParrot_5	2	4	5	2	4	5	24	A
KingParrot_6L	2	4	5	2	4	5	24	A
Plac_E	2	4	5	2	4	5	24	A
Plac1_D	2	4	5	2	4	5	24	A
PoAn	2	4	5	2	4	5	24	A
Rosella_2S	2	4	5	2	4	5	24	A
Rosella_8L	2	4	5	2	4	5	24	A
WesternRosella	2	4	5	2	4	5	24	A
Rostinovo_70	2	3	3	1	1	1	28	C
Ful127	2	2	2	2	4	4	197	A*
207	2	4	5	2	4	5	24	A*
217	2	4	5	2	4	5	24	A*
222	2	4	5	2	4	5	24	A*
6BC	2	4	5	2	4	4	24	A*
99DC5	2	4	5	2	4	4	218	A*
CP3	1	1	1	2	5	7	27	B
NSW_Dove_tissue	1	1	1	2	5	7	35	B
017_T	1	1	1	2	5	7	55	B
303_T	1	1	1	2	5	7	212	B
Racing_pigeon	1	1	1	2	5	7	213	B
Qld_H_Pl	1	1	1	2	5	7	27	B'
451_T	1	1	1	2	5	7	216	B#
09DC78	1	1	1	2	5	7	26	B“
194_T	1	1	1	2	5	7	26	B“
GR9	2	3	3	1	1	1	28	C
NJ1	2	2	2	1	3	3	43	D
MN	1	1	1	2	5	6	35	E
394_T	1	1	1	2	5	6	213	E
WS/RT/E30	2	3	3	2	5	6	28	E/B
01DC12	1	1	1	2	5	6	56	E/B
VS225	2	3	3	1	2	2	204	F
Wallaby_joint	2	3	4	1	2	2	306	F*
M56	2	2	2	2	6	8	31	M56
Mat116	2	3	3	2	7	9	208	Mat116
WC	2	2	2	1	3	3	32	WC
